# Supplementary material for: Detecting and Profiling Endogenous RNA G-Quadruplexes in the Human Transcriptome
Source: Int J Mol Sci. 2021 Jul 27;22(15):8012. doi: 10.3390/ijms22158012 (PMC8347560; doi:10.3390/ijms22158012)
Supplement: Supplementary file 1 [file ijms-22-08012-s001.zip]

Archive with 2 entries (2 files):
- Supplementary Material.pdf
- Supplementary Tables.xlsx
